# Supplementary material for: Immune Responses Induced by Recombinant Bacillus subtilis Expressing the PEDV Spike Protein Targeted at Microfold Cells
Source: Vet Sci. 2022 Apr 25;9(5):211. doi: 10.3390/vetsci9050211 (PMC9143571; doi:10.3390/vetsci9050211)
Supplement: Supplementary file 1 [file vetsci-09-00211-s001.zip]

Archive with 1 entries (1 files):
- vetsci-1675854-supplementary.pdf
